# Supplementary material for: Exploiting functional regions in the viral RNA genome as druggable entities
Source: eLife. 2025 Jul 2;13:RP103923. doi: 10.7554/eLife.103923 (PMC12221299; doi:10.7554/eLife.103923)
Supplement: Figure 3—figure supplement 7—source data 2. [file elife-103923-fig3-figsupp7-data2.zip]

Archive with 2 entries (2 files):
- Fig3-figure supplement 7-source data2.tif
- __MACOSX/._Fig3-figure supplement 7-source data2.tif
