# Supplementary material for: Exploiting functional regions in the viral RNA genome as druggable entities
Source: eLife. 2025 Jul 2;13:RP103923. doi: 10.7554/eLife.103923 (PMC12221299; doi:10.7554/eLife.103923)
Supplement: Figure 4—source data 2. [file elife-103923-fig4-data2.zip]

Archive with 2 entries (2 files):
- Figure 4ΓÇöfigure supplement 1-source data2.tif
- __MACOSX/._Figure 4ΓÇöfigure supplement 1-source data2.tif
